# Supplementary material for: The geometric model of the human mitral valve
Source: PLoS One. 2017 Aug 25;12(8):e0183362. doi: 10.1371/journal.pone.0183362 (PMC5571934; doi:10.1371/journal.pone.0183362)
Supplement: S3 Fig — It was plotted by Matlab on the basis of the size of the anterior leaflet in Table 1, and we offered the source file “S3_Fig.m” for Fig 3. (M) [file pone.0183362.s003.m]

clear all;clc;close all;
a = 0:pi/100:pi;
z1 = 2.4*ones(1,101);
z2 = 2.4-2.4*sin(a);
X = zeros(101,101);
Y = zeros(101,101);
Z = zeros(101,101);
for n = 1:101
    Z(:,n) = linspace(z2(n),z1(n),101);
    X(n,:) = 1.04*sin(a);
    Y(n,:) = 1.4*cos(a)+1.4;
end
hold on
surf(X,Y,Z,'Facecolor',[1,0,0],'EdgeColor',[1,0,0])
plot3(X(1,:),Y(1,:),zeros(1,101),'k','LineWidth',1);
plot3([0,0],[0,0],[0,2.4],'k','LineWidth',1);
plot3(X(1,:),Y(1,:),zeros(1,101)+2.4,'k','LineWidth',1);
plot3([0,0],[0,0]+2.8,[0,2.4],'k','LineWidth',1);
plot3(X(1,:),Y(1,:),Z(1,:),'k','LineWidth',1)
plot3([0,0],[0,2.8],[0,0],'--k','LineWidth',1)
plot3([0,0],[0,2.8],[0,0]+2.4,'--k','LineWidth',1)
xlabel('x');
ylabel('y');
zlabel('z');
hold off
set(gca,'XGrid','on')
set(gca,'YGrid','on')
set(gca,'ZGrid','on')
