# Supplementary material for: The geometric model of the human mitral valve
Source: PLoS One. 2017 Aug 25;12(8):e0183362. doi: 10.1371/journal.pone.0183362 (PMC5571934; doi:10.1371/journal.pone.0183362)
Supplement: S5 Fig — It was plotted by Matlab on the basis of the size of the posterior leaflet in Table 1, and we offered the source file “S5_Fig.m” for Fig 5. (M) [file pone.0183362.s005.m]

clear;
X1 = zeros(101,101);
Y1 = zeros(101,101);
X2 = zeros(101,101);
Y2 = zeros(101,101);
X3 = zeros(101,101);
Y3 = zeros(101,101);
Z1 = zeros(101,101);
Z2 = zeros(101,101);
Z3 = zeros(101,101);
a1 = linspace(pi,35/27*pi,101);
a2 = linspace(35/27*pi,93/54*pi,101);
a3 = linspace(93/54*pi,2*pi,101);
z = 1.4*ones(1,101);
z1 = 1.4-1.1*sin(3*(a1-pi));
z2 = 1.4-1.1*sin(pi/9)-(1.4-1.1*sin(pi/9))*sin(54/23*(a2-35/27*pi));
z3 = 1.4-1.1*sin(16/5*(2*pi-a3));
for n = 1:101
    Z1(:,n) = linspace(z(n),z1(n),101);
    Z2(:,n) = linspace(z(n),z2(n),101);
    Z3(:,n) = linspace(z(n),z3(n),101);
    X1(n,:) = 1.4*cos(a1);
    X2(n,:) = 1.4*cos(a2);
    X3(n,:) = 1.4*cos(a3);
    Y1(n,:) = 2.11*sin(a1)+2.11;
    Y2(n,:) = 2.11*sin(a2)+2.11;
    Y3(n,:) = 2.11*sin(a3)+2.11;
end
hold on
surf(X1,Y1,Z1,'Facecolor',[1,0,0],'EdgeColor',[1,0,0])
surf(X2,Y2,Z2,'Facecolor',[1,0,0],'EdgeColor',[1,0,0])
surf(X3,Y3,Z3,'Facecolor',[1,0,0],'EdgeColor',[1,0,0])
plot3(X1(1,:),Y1(1,:),Z1(1,:),'--k','LineWidth',1)
plot3(X2(1,1:51),Y2(1,1:51),Z2(1,1:51),'--k','LineWidth',1)
plot3(X2(1,51:101),Y2(1,51:101),Z2(1,51:101),'k','LineWidth',1)
plot3(X1(1,:),Y1(1,:),z,'--k','LineWidth',1)
plot3(X1(1,:),Y1(1,:),Z1(101,:),'--k','LineWidth',1)
plot3(X2(1,1:51),Y2(1,1:51),Z2(101,1:51),'--k','LineWidth',1)
plot3(X2(1,51:101),Y2(1,51:101),Z2(101,51:101),'k','LineWidth',1)
plot3(X3(1,:),Y3(1,:),Z3(1,:),'k','LineWidth',1)
plot3(X3(1,:),Y3(1,:),Z3(101,:),'k','LineWidth',1)
plot3([-1.4,1.4],[2.11,2.11],[0,0],'k','LineWidth',1);
plot3([-1.4,1.4],[2.11,2.11],[0,0]+1.4,'k','LineWidth',1);
plot3([-1.4,-1.4],[2.11,2.11],[0,1.4],'k','LineWidth',1);
plot3([1.4,1.4],[2.11,2.11],[0,1.4],'k','LineWidth',1);
plot3(1.4*cos(pi:pi/100:3/2*pi),2.11*sin(pi:pi/100:3/2*pi)+2.11,zeros(1,51),'--k','LineWidth',1)
plot3(1.4*cos(3/2*pi:pi/100:2*pi),2.11*sin(3/2*pi:pi/100:2*pi)+2.11,zeros(1,51),'k','LineWidth',1)
xlabel('x');
ylabel('y');
zlabel('z');
hold off
set(gca,'XGrid','on')
set(gca,'YGrid','on')
set(gca,'ZGrid','on')
