# Supplementary material for: The geometric model of the human mitral valve
Source: PLoS One. 2017 Aug 25;12(8):e0183362. doi: 10.1371/journal.pone.0183362 (PMC5571934; doi:10.1371/journal.pone.0183362)
Supplement: S7 Fig — They were coded by FreeFem++ and visualized by Paraview, and we offered the FreeFem++ code file “S7_Fig.edp” for Fig 7. (EDP) [file pone.0183362.s007.edp]

// Fig7a.edp
//edited by xiaoqin SHEN
// March, 2017
load "Morley"
load "iovtk"
load "msh3"

real b=1.4,c=1.04,h=1.8;
border a1(t=0,pi){x=t;y=0.;};

border b1(t=pi,0){x=t;y=h*sin(t);};

plot (a1(30)+b1(50),wait=true, ps="mesh2d.eps");
mesh Th=buildmesh(a1(30)+b1(50));

func XX1 = b*cos(x);
func YY1 = c*sin(x);
func ZZ1 = y;

mesh3 Th3D = movemesh23(Th,transfo=[XX1,YY1,ZZ1]);
plot(Th3D,wait=1,value=1,ps="mesh3D407.eps");


savevtk("Solmesh3D.vtk", Th3D, dataname="mesh");
savevtk("Solmesh2D.vtk", Th, dataname="mesh2d");

/*cout<<"lambda "<<lambda<< endl;
cout<<"mu "<<mu<< endl;*/


// Fig7b.edp
//edited by xiaoqin SHEN
// March, 2017
load "Morley"
load "iovtk"
load "msh3"
real b=1.4,c=2.11,h=1.4,d=sin(8.*pi/9.);
border a1(t=pi,2.*pi){x=t;y=0;};
border b1(t=2.*pi,pi*93./54.){x=t;y=1.1*sin(16.*(2.*pi-t)/5.);};
border c1(t=pi*93./54.,pi*35./27.){x=t;y=1.1*d+(1.4-d)*sin(54.*(t-35.*pi/27.)/23.);};
border d1(t=pi*35./27.,pi){x=t;y=1.1*sin(3.*(t-pi));};
//border a0(t=0,pi){x=t;y=0;};
//border b1(t=pi,pi*39/54){x=t;y=(sin(16*(pi-t)/5));};
//border b2(t=pi*39/54,pi*8/27){x=t;y=0.374+1.026*sin(54*(t-8*pi/27)/23);};
//border b3(t=pi*8/27,0){x=t;y=1.1*sin(3*t);};
plot (a1(50)+b1(30)+c1(50)+d1(30),wait=true, ps="mesh2d.eps");
mesh Th=buildmesh(a1(50)+b1(30)+c1(50)+d1(30));
/*fespace Vh1(Th,P1);
fespace Vh2(Th,P2Morley);
Vh1 zeta1, zeta2, eta1, eta2;
Vh2 [zeta3,zeta3x,zeta3y], [eta3,eta3x,eta3y];                                                    
 
//Geometric shape

real nu=0.45,E=1.e6,varepsilon=1.e-4,rho=2.e3,p1=0.,p2=0.;
func lambda=E*nu/((1.+nu)*(1.-2.*nu));
func mu=E/(2.*(1.+nu));
func p3=-1.e4; //t=0.1
func a11=1./(r^2);
func a22=1./(h^2);
func a12=0;
func a21=0;
func aa=r^2*h^2;
func b11=-r;
func b22=0;
real b12=0;
func b21=0; 
Vh1 bm11=-1./r;
Vh1 bm22=0;
Vh1 bm12=0;
Vh1 bm21=0;
func g111=0;
func g122=0;
func g212=0;
func g221=0;
real g112=0;
func g121=0;
func g211=0;
func g222=0; 
func a1111=(4.*mu*lambda)/(lambda+2.*mu)*a11*a11+4.*mu*a11*a11;
func a1122=(4.*mu*lambda)/(lambda+2.*mu)*a11*a22;
func a2211=(4.*mu*lambda)/(lambda+2.*mu)*a11*a22;
func a1212=2.*mu*a11*a22;
func a2121=2.*mu*a11*a22;
func a1221=2.*mu*a11*a22;
func a2112=2.*mu*a11*a22;
func a2222=(4.*mu*lambda)/(lambda+2.*mu)*a22*a22+4*mu*a22*a22;
func a1121=0;
func a1112=0;
func a1211=0; 
func a2111=0;
func a1222=0;
func a2122=0;
func a2212=0;
func a2221=0;

macro gama11(zeta1,zeta2,zeta3) (dx(zeta1)-g111*zeta1-g211*zeta2-b11*zeta3)//
macro gama12(zeta1,zeta2,zeta3) (0.5*(dy(zeta1)+dx(zeta2))-g112*zeta1-g212*zeta2-b12*zeta3)//
macro gama22(zeta1,zeta2,zeta3) (dy(zeta2)-g122*zeta1-g222*zeta2-b22*zeta3)//
macro rho11(zeta1,zeta2,zeta3) (dxx(zeta3)-g111*dx(zeta3)-g211*dy(zeta3)-bm11*b11*zeta3-bm21*b21*zeta3
 +2*bm11*(dx(zeta1)-g111*zeta1-g211*zeta2)+2*bm21*(dx(zeta2)-g112*zeta1-g212*zeta2)
 +zeta1*(dx(bm11)+g111*bm11+g112*bm21-g111*bm11-g211*bm12)
 +zeta2*(dx(bm21)+g211*bm11+g212*bm21-g111*bm21-g211*bm22))//
macro rho12(zeta1,zeta2,zeta3) (dxy(zeta3)-g112*dx(zeta3)-g212*dy(zeta3)-bm11*b12*zeta3-bm21*b22*zeta3
 +bm11*(dy(zeta1)-g121*zeta1-g221*zeta2)+bm21*(dy(zeta2)-g122*zeta1-g222*zeta2)
 +bm12*(dx(zeta1)-g111*zeta1-g211*zeta2)+bm22*(dx(zeta2)-g112*zeta1-g212*zeta2)
 +zeta1*(dx(bm12)+g111*bm12+g112*bm22-g112*bm11-g212*bm12)
 +zeta2*(dx(bm22)+g211*bm12+g212*bm22-g112*bm21-g212*bm22))//
macro rho22(zeta1,zeta2,zeta3) (dyy(zeta3)-g122*dx(zeta3)-g222*dy(zeta3)-bm12*b12*zeta3-bm22*b22*zeta3
 +2*bm12*(dy(zeta1)-g121*zeta1-g221*zeta2)+2*bm22*(dy(zeta2)-g122*zeta1-g222*zeta2)
 +zeta1*(dy(bm12)+g121*bm12+g122*bm22-g122*bm11-g222*bm12)
 +zeta2*(dy(bm22)+g221*bm12+g222*bm22-g122*bm21-g222*bm22))//
macro a(zeta1,zeta2,zeta3,eta1,eta2,eta3) 
  (varepsilon*
    (
      a1111*gama11(zeta1,zeta2,zeta3)*gama11(eta1,eta2,eta3)
     +a1122*gama22(zeta1,zeta2,zeta3)*gama11(eta1,eta2,eta3)
     +a2211*gama11(zeta1,zeta2,zeta3)*gama22(eta1,eta2,eta3) 
     +4*a1212*gama12(zeta1,zeta2,zeta3)*gama12(eta1,eta2,eta3)
     +a2222*gama22(zeta1,zeta2,zeta3)*gama22(eta1,eta2,eta3) 
      )  
 + varepsilon^3/3.*
    (
      a1111*rho11(zeta1,zeta2,zeta3)*rho11(eta1,eta2,eta3)
     +a1122*rho22(zeta1,zeta2,zeta3)*rho11(eta1,eta2,eta3)
     +a2211*rho11(zeta1,zeta2,zeta3)*rho22(eta1,eta2,eta3) 
     +4*a1212*rho12(zeta1,zeta2,zeta3)*rho12(eta1,eta2,eta3)
     +a2222*rho22(zeta1,zeta2,zeta3)*rho22(eta1,eta2,eta3) 
      )
)//

//Koiter model
solve koiter([zeta1,zeta2,zeta3,zeta3x,zeta3y],[eta1,eta2,eta3,eta3x,eta3y])=
   int2d(Th)(a(zeta1,zeta2,zeta3,eta1,eta2,eta3)*sqrt(aa))
 - int2d(Th)(p3*eta3*sqrt(aa)) 
 + on(b1,zeta1=0,zeta2=0,zeta3=0,zeta3x=0,zeta3y=0);


//Graphic result
plot(Th,wait=1,value=1,ps="mesh4071.eps");
real coef=100;
plot(zeta1,value=1,fill=1,wait=1,dim=3,ps="koiter4071.eps",coef=coef);
plot(zeta2,value=1,fill=1,wait=1,dim=3,ps="koiter4072.eps",coef=coef);
plot(zeta3,value=1,fill=1,wait=1,dim=3,ps="koiter4073.eps",coef=coef);*/

func XX1 = b*cos(x);
func YY1 = c*sin(x);
func ZZ1 = y;

mesh3 Th3D = movemesh23(Th,transfo=[XX1,YY1,ZZ1]);
plot(Th3D,wait=1,value=1,ps="mesh3D407.eps");

/*Vh1 uX, uY, uZ;
func p11=-1/r*sin(x);
func p21=1/r*cos(x);
func p31=0;

func p12=0;
func p22=0;
func p32=h;

func p13=cos(x);
func p23=sin(x);
func p33=0;


uX = zeta1*p11 + zeta2*p12 + zeta3*p13; // fix this 
uY = zeta1*p21 + zeta2*p22 + zeta3*p23; // fix this
uZ = zeta1*p31 + zeta2*p32 + zeta3*p33; // fix this

//paraview data
savevtk("SolutionThetaZeta.vtk", Th, [zeta1,zeta2,zeta3], dataname="uTZ"); 
savevtk("SolutionXYZ1.vtk", Th, [uX,uY,uZ], dataname="uXYZ");*/ 
savevtk("Solmesh3D1.vtk", Th3D, dataname="mesh");
savevtk("Solmesh2D.vtk", Th, dataname="mesh2d");

/*cout<<"lambda "<<lambda<< endl;
cout<<"mu "<<mu<< endl;*/
